# Supplementary material for: Characterization of Parthanatos in Breast Cancer: Implications for Prognosis and PARP Inhibitor Resistance
Source: Bioengineering (Basel). 2025 May 29;12(6):586. doi: 10.3390/bioengineering12060586 (PMC12189614; doi:10.3390/bioengineering12060586)
Supplement: Supplementary file 1 [file bioengineering-12-00586-s001.zip]

Archive with 1 entries (1 files):
- bioengineering-3644598-supplementary.pdf
